# Supplementary material for: A new genus and species of octocoral with aragonite calcium-carbonate skeleton (Octocorallia, Helioporacea) from Okinawa, Japan
Source: Zookeys. 2015 Jul 2;(511):1–23. doi: 10.3897/zookeys.511.9432 (PMC4523743; doi:10.3897/zookeys.511.9432)
Supplement: XML Treatment for Lithotelestidae [file zookeys.511.9432-treatment1.xml]

<!DOCTYPE tp:taxon-treatment
  PUBLIC "-//TaxonX//DTD Taxonomic Treatment Publishing DTD v0 20100105//EN" "tax-treatment-NSO.dtd">
<tp:taxon-treatment xmlns:tp="http://www.plazi.org/taxpub"><tp:treatment-meta><kwd-group><label>Taxon classification</label><kwd><named-content content-type="kingdom">Animalia</named-content></kwd><kwd><named-content content-type="order">Helioporacea</named-content></kwd></kwd-group><mixed-citation publication-type="journal"><person-group><name><surname>Miyazaki</surname><given-names>Yu</given-names></name><name><surname>Reimer</surname><given-names>James Davis</given-names></name></person-group><article-title>A new genus and species of octocoral with aragonite calcium-carbonate skeleton (<tp:taxon-name><tp:taxon-name-part taxon-name-part-type="subclass">Octocorallia</tp:taxon-name-part></tp:taxon-name>, <tp:taxon-name><tp:taxon-name-part taxon-name-part-type="order">Helioporacea</tp:taxon-name-part></tp:taxon-name>) from Okinawa, Japan</article-title><source>Zookeys</source><day>2</day><month>7</month><year>2015</year><volume>2015</volume><issue>511</issue><fpage>1</fpage><lpage>23</lpage><pub-id pub-id-type="doi">10.3897/zookeys.511.9432</pub-id></mixed-citation></tp:treatment-meta><tp:nomenclature><label>Family</label><tp:taxon-name>
                            <tp:taxon-name-part taxon-name-part-type="family">Lithotelestidae</tp:taxon-name-part>
                        </tp:taxon-name><tp:taxon-authority>Bayer &amp; Muzik, 1977</tp:taxon-authority></tp:nomenclature><tp:treatment-sec sec-type="Type genus"><title>Type genus.</title><p><italic><tp:taxon-name><tp:taxon-name-part taxon-name-part-type="genus">Lithotelesto</tp:taxon-name-part></tp:taxon-name></italic> Bayer &amp; Muzik, 1977 (junior synonym of <italic><tp:taxon-name><tp:taxon-name-part taxon-name-part-type="genus">Epiphaxum</tp:taxon-name-part></tp:taxon-name></italic> Lonsdale, 1850).</p></tp:treatment-sec><tp:treatment-sec sec-type="Diagnosis"><title>Diagnosis</title><p>(after <xref ref-type="bibr" rid="B5">Bayer and Muzik 1977</xref>; <xref ref-type="bibr" rid="B16">Lozouet and Molodtsova 2008</xref>, revised). Helioporacean octocoral with growth form of encrusting, stoloniferous or upright sparsely branched stems. Whole colony rigid with internal skeleton of crystalline aragonite. Polyps fully retractile. Sclerites may be present or absent; if present, capstans and crosses in form, composed of calcite.</p></tp:treatment-sec><ref-list><ref id="B5"><mixed-citation xmlns:xlink="http://www.w3.org/1999/xlink" xlink:type="simple"><person-group><name name-style="western"><surname>Bayer</surname><given-names>FM</given-names></name><name name-style="western"><surname>Muzik</surname><given-names>KM</given-names></name></person-group> (<year>1977</year>) <article-title>An Atlantic Helioporan coral (<tp:taxon-name><tp:taxon-name-part taxon-name-part-type="phylum">Coelenterata</tp:taxon-name-part></tp:taxon-name>; <tp:taxon-name><tp:taxon-name-part taxon-name-part-type="subclass">Octocorallia</tp:taxon-name-part></tp:taxon-name>).</article-title> <source>Proceedings of the Biological Society of Washington</source> <volume>90</volume>: <fpage>975</fpage>–<lpage>984</lpage>. </mixed-citation></ref><ref id="B16"><mixed-citation xmlns:xlink="http://www.w3.org/1999/xlink" xlink:type="simple"><person-group><name name-style="western"><surname>Lozeuet</surname><given-names>P</given-names></name><name name-style="western"><surname>Molodtsova</surname><given-names>T</given-names></name></person-group> (<year>2008</year>) <article-title>Filling a gap: The first occurrence of <italic><tp:taxon-name><tp:taxon-name-part taxon-name-part-type="genus">Epiphaxum</tp:taxon-name-part></tp:taxon-name></italic> (<tp:taxon-name><tp:taxon-name-part taxon-name-part-type="phylum">Cnidaria</tp:taxon-name-part></tp:taxon-name>: <tp:taxon-name><tp:taxon-name-part taxon-name-part-type="order">Helioporacea</tp:taxon-name-part></tp:taxon-name>: <tp:taxon-name><tp:taxon-name-part taxon-name-part-type="family">Lithotelestidae</tp:taxon-name-part></tp:taxon-name>) in the Eocene, Oligocene and Miocene.</article-title> <source>Paleontology</source> <volume>51</volume>: <fpage>241</fpage>–<lpage>250</lpage>. doi: <ext-link ext-link-type="doi" xlink:href="10.1111/j.1475-4983.2007.00744.x" xlink:type="simple">10.1111/j.1475-4983.2007.00744.x</ext-link> </mixed-citation></ref></ref-list></tp:taxon-treatment>
