# Supplementary material for: A new genus and species of octocoral with aragonite calcium-carbonate skeleton (Octocorallia, Helioporacea) from Okinawa, Japan
Source: Zookeys. 2015 Jul 2;(511):1–23. doi: 10.3897/zookeys.511.9432 (PMC4523743; doi:10.3897/zookeys.511.9432)
Supplement: XML Treatment for Nanipora [file zookeys.511.9432-treatment2.xml]

<!DOCTYPE tp:taxon-treatment
  PUBLIC "-//TaxonX//DTD Taxonomic Treatment Publishing DTD v0 20100105//EN" "tax-treatment-NSO.dtd">
<tp:taxon-treatment xmlns:tp="http://www.plazi.org/taxpub"><tp:treatment-meta><kwd-group><label>Taxon classification</label><kwd><named-content content-type="kingdom">Animalia</named-content></kwd><kwd><named-content content-type="order">Helioporacea</named-content></kwd><kwd><named-content content-type="family">Lithotelestidae</named-content></kwd></kwd-group><mixed-citation publication-type="journal"><person-group><name><surname>Miyazaki</surname><given-names>Yu</given-names></name><name><surname>Reimer</surname><given-names>James Davis</given-names></name></person-group><article-title>A new genus and species of octocoral with aragonite calcium-carbonate skeleton (<tp:taxon-name><tp:taxon-name-part taxon-name-part-type="subclass">Octocorallia</tp:taxon-name-part></tp:taxon-name>, <tp:taxon-name><tp:taxon-name-part taxon-name-part-type="order">Helioporacea</tp:taxon-name-part></tp:taxon-name>) from Okinawa, Japan</article-title><source>Zookeys</source><day>2</day><month>7</month><year>2015</year><volume>2015</volume><issue>511</issue><fpage>1</fpage><lpage>23</lpage><pub-id pub-id-type="doi">10.3897/zookeys.511.9432</pub-id></mixed-citation></tp:treatment-meta><tp:nomenclature><label>Genus</label><tp:taxon-name>
                            <tp:taxon-name-part taxon-name-part-type="genus">Nanipora</tp:taxon-name-part>
                            <object-id xmlns:xlink="http://www.w3.org/1999/xlink" content-type="zoobank" xlink:type="simple">http://zoobank.org/283000C2-355E-4302-A44F-94CB19202538</object-id>
                        </tp:taxon-name><tp:taxon-status xmlns:xlink="http://www.w3.org/1999/xlink" xlink:type="simple">gen. n.</tp:taxon-status></tp:nomenclature><tp:treatment-sec sec-type="Type species"><title>Type species.</title><p><italic><tp:taxon-name><tp:taxon-name-part taxon-name-part-type="genus">Nanipora</tp:taxon-name-part> <tp:taxon-name-part taxon-name-part-type="species">kamurai</tp:taxon-name-part></tp:taxon-name></italic> sp. n., here designated.</p></tp:treatment-sec><tp:treatment-sec sec-type="Diagnosis"><title>Diagnosis.</title><p>Encrusting, partly stoloniferous colony with cylindrical calyces up to 5 mm tall, attached to hard substratum. Polyps monomorphic and retractile. Coenenchyme and calyces rigid with internal skeleton, not composed with fused sclerites but of unitary crystalline aragonite. Reticulate pattern on whole colony’s surface, made of tiny pores on the surface. Top of the calyx serrated, with 16–20 indentations. Longitudinal cavities in the calicular wall, connecting to solenial canals in the base of the colony. Interior of calyx smooth, lacking septae. Surface of calyces occasionally wrinkled. Completely lacks sclerites. Living colonies ivory or pale brown. Skeleton colourless. Azooxanthellate.</p></tp:treatment-sec><tp:treatment-sec sec-type="Etymology"><title>Etymology.</title><p>Named from the Japanese ‘nani’ plus latin ‘pora’: ‘nani’ means ‘what is this?’, as the genus is highly unusual in having an aragonitic skeleton; ‘pora’ is originally meaning of ‘pore’, name used for many anthozoan (especially scleractinian) species with porous skeleton. Gender is feminine.</p><!--PageBreak--></tp:treatment-sec></tp:taxon-treatment>
