# Supplementary material for: A new genus and species of octocoral with aragonite calcium-carbonate skeleton (Octocorallia, Helioporacea) from Okinawa, Japan
Source: Zookeys. 2015 Jul 2;(511):1–23. doi: 10.3897/zookeys.511.9432 (PMC4523743; doi:10.3897/zookeys.511.9432)
Supplement: XML Treatment for Nanipora kamurai [file zookeys.511.9432-treatment3.xml]

<!DOCTYPE tp:taxon-treatment
  PUBLIC "-//TaxonX//DTD Taxonomic Treatment Publishing DTD v0 20100105//EN" "tax-treatment-NSO.dtd">
<tp:taxon-treatment xmlns:tp="http://www.plazi.org/taxpub"><tp:treatment-meta><kwd-group><label>Taxon classification</label><kwd><named-content content-type="kingdom">Animalia</named-content></kwd><kwd><named-content content-type="order">Helioporacea</named-content></kwd><kwd><named-content content-type="family">Lithotelestidae</named-content></kwd></kwd-group><mixed-citation publication-type="journal"><person-group><name><surname>Miyazaki</surname><given-names>Yu</given-names></name><name><surname>Reimer</surname><given-names>James Davis</given-names></name></person-group><article-title>A new genus and species of octocoral with aragonite calcium-carbonate skeleton (<tp:taxon-name><tp:taxon-name-part taxon-name-part-type="subclass">Octocorallia</tp:taxon-name-part></tp:taxon-name>, <tp:taxon-name><tp:taxon-name-part taxon-name-part-type="order">Helioporacea</tp:taxon-name-part></tp:taxon-name>) from Okinawa, Japan</article-title><source>Zookeys</source><day>2</day><month>7</month><year>2015</year><volume>2015</volume><issue>511</issue><fpage>1</fpage><lpage>23</lpage><pub-id pub-id-type="doi">10.3897/zookeys.511.9432</pub-id></mixed-citation></tp:treatment-meta><tp:nomenclature><tp:taxon-name>
                            <tp:taxon-name-part taxon-name-part-type="genus">Nanipora</tp:taxon-name-part>
                            <tp:taxon-name-part taxon-name-part-type="species">kamurai</tp:taxon-name-part>
                            <object-id xmlns:xlink="http://www.w3.org/1999/xlink" content-type="zoobank" xlink:type="simple">http://zoobank.org/98A4C103-57A8-469B-A157-81B088EDC717</object-id>
                        </tp:taxon-name><tp:taxon-status xmlns:xlink="http://www.w3.org/1999/xlink" xlink:type="simple">sp. n.</tp:taxon-status><xref ref-type="fig" rid="F1">Figs 1</xref><xref ref-type="fig" rid="F2">, 2</xref><xref ref-type="fig" rid="F3">, 3</xref><xref ref-type="fig" rid="F4">, 4</xref><xref ref-type="fig" rid="F5">, 5</xref><xref ref-type="fig" rid="F6">, 6</xref><xref ref-type="fig" rid="F7">, 7</xref><xref ref-type="fig" rid="F8">, 8</xref><xref ref-type="fig" rid="F9">, 9</xref><xref ref-type="fig" rid="F10">, 10</xref><xref ref-type="fig" rid="F11">, 11</xref></tp:nomenclature><tp:treatment-sec sec-type="type material"><title>Type material.</title><p>Holotype: NSMT-Co1562, Ama Beach, Zamami, Okinawa, JAPAN (<named-content xmlns:xlink="http://www.w3.org/1999/xlink" content-type="dwc:verbatimCoordinates" xlink:type="simple">26°13.31'N; 127°17.28'E</named-content>), 1 m depth, collected by Yu Miyazaki (Y.M.), 16 July 2012, fixed in 99% EtOH, deposited in National Museum of Nature and Science, Tokyo, Japan (NSMT). GenBank accession numbers: mtMutS, <ext-link xmlns:xlink="http://www.w3.org/1999/xlink" ext-link-type="gen" xlink:href="KP195280" xlink:type="simple">KP195280</ext-link>; mt COI, <ext-link xmlns:xlink="http://www.w3.org/1999/xlink" ext-link-type="gen" xlink:href="KP195281" xlink:type="simple">KP195281</ext-link>; ITS1-5.8s-ITS2-28S, <ext-link xmlns:xlink="http://www.w3.org/1999/xlink" ext-link-type="gen" xlink:href="KP195282" xlink:type="simple">KP195282</ext-link>; Paratype 1: Specimen number RMNH 41731. Ama Beach, Zamami, Okinawa, JAPAN (<named-content xmlns:xlink="http://www.w3.org/1999/xlink" content-type="dwc:verbatimCoordinates" xlink:type="simple">26°23'N; 127°29'E</named-content>), 1 m depth, collected by Yu Miyazaki (Y.M.), 16 July 2012, fixed in 99% EtOH, deposited in Naturalis Biodiversity Center, Leiden, the Netherlands (RMNH). Paratype 2: USNM 1231377, Ama Beach, Zamami, Okinawa, JAPAN (<named-content xmlns:xlink="http://www.w3.org/1999/xlink" content-type="dwc:verbatimCoordinates" xlink:type="simple">26°23'N; 127°29'E</named-content>), 1 m depth, collected by Yu Miyazaki (Y.M.), 16 July 2012, fixed in 99% EtOH, deposited in National Museum of Natural History, Smithsonian Institution, Washington, D.C., USA (USNM); Other materials. Specimen number MISE-MY-120715. Ama Beach, Zamami, Okinawa, JAPAN (<named-content xmlns:xlink="http://www.w3.org/1999/xlink" content-type="dwc:verbatimCoordinates" xlink:type="simple">26°23'N; 127°29'E</named-content>), 1 m depth, collected by Yu Miyazaki (Y.M.), 15 July 2012, fixed in 99% EtOH.</p></tp:treatment-sec><tp:treatment-sec sec-type="Description"><title>Description.</title><p>The holotype colony is encrusting (Fig. <xref ref-type="fig" rid="F1">1A</xref>), attached to the bottom (=downward facing side) of carbonate stone of dimensions 80 × 50 × 50 mm. Colony occasionally with thin stolons (2–3 mm in width, less than 1 mm thick) growing over irregular surface (Fig. <xref ref-type="fig" rid="F1">1B</xref>, arrow). The polyps of holotype colony are completely withdrawn into calyces after fixation.</p><p>Tentacles are 3–4 mm long, with fine but distinct pinnules (Fig. <xref ref-type="fig" rid="F2">2A and B</xref>). Anthocodiae are fully retractile within calyces. Coenenchyme is thin (up to 3 mm, less than 1 mm in most portions). Both coenenchyme and calyces are rigid with internal skeletons.</p><fig id="F2" position="float" orientation="portrait"><label>Figure 2.</label><caption><p>In situ colony of <italic><tp:taxon-name><tp:taxon-name-part taxon-name-part-type="genus">Nanipora</tp:taxon-name-part> <tp:taxon-name-part taxon-name-part-type="species">kamurai</tp:taxon-name-part></tp:taxon-name></italic> with expanded polyps at Ama Beach, Zamami Island, Okinawa, Japan, 16 July 2012. <bold>A</bold> growing edge of the colony <bold>B</bold> middle portion of the colony. Scale bar: approximately 5 mm.</p></caption><graphic xmlns:xlink="http://www.w3.org/1999/xlink" xlink:href="zookeys-511-001-g002.jpg" position="float" orientation="portrait" xlink:type="simple" id="oo_46214.jpg"/></fig><p>Overall shape of the skeleton is virtually the same as the external shape of living colonies (Fig. <xref ref-type="fig" rid="F3">3</xref>). Calyces are cylindrical, up to 1 mm across; up to 5 mm in height, perforated by randomly distributed pores up to 50 μm in diameter (Fig. <xref ref-type="fig" rid="F4">4</xref>). The surface of the skeletal calyx is occasionally wrinkled (Fig. <xref ref-type="fig" rid="F4">4</xref>, <xref ref-type="fig" rid="F5">5</xref>). The top of the calyces are serrated, with usually 16, but as many as 20 indentations (Fig. <xref ref-type="fig" rid="F6">6</xref>). Inside of the calyces is simple and tubular, lacking any structures such as septae. Calicular walls are 0.08–0.1 mm thick at the apical end and gradually became thicker going down towards the proximal portion, where thicknesses reached up to 0.2 mm. In the calicular walls, from distal to proximal portions, 12–20 cavities up to 0.05 mm diameter pass through (Fig. <xref ref-type="fig" rid="F7">7</xref>). These cavities are often discontinuous, converged or branched.</p><fig id="F3" position="float" orientation="portrait"><label>Figure 3.</label><caption><p>Scanning electro-microscope (SEM) image for skeleton of <italic><tp:taxon-name><tp:taxon-name-part taxon-name-part-type="genus">Nanipora</tp:taxon-name-part> <tp:taxon-name-part taxon-name-part-type="species">kamurai</tp:taxon-name-part></tp:taxon-name></italic> colony. Scale bar: 0.5 mm.</p></caption><graphic xmlns:xlink="http://www.w3.org/1999/xlink" xlink:href="zookeys-511-001-g003.jpg" position="float" orientation="portrait" xlink:type="simple" id="oo_46215.jpg"/></fig><fig id="F4" position="float" orientation="portrait"><label>Figure 4.</label><caption><p>Calyx of <italic><tp:taxon-name><tp:taxon-name-part taxon-name-part-type="genus">Nanipora</tp:taxon-name-part> <tp:taxon-name-part taxon-name-part-type="species">kamurai</tp:taxon-name-part></tp:taxon-name></italic>. Reticulate pattern and wrinkles are shown. Scale bar: 0.2 mm.</p></caption><graphic xmlns:xlink="http://www.w3.org/1999/xlink" xlink:href="zookeys-511-001-g004.jpg" position="float" orientation="portrait" xlink:type="simple" id="oo_46216.jpg"/></fig><fig id="F5" position="float" orientation="portrait"><label>Figure 5.</label><caption><p>Surface of the calyx. Reticulate pattern made by numerous tiny pores. Scale bar: 0.04 mm.</p></caption><graphic xmlns:xlink="http://www.w3.org/1999/xlink" xlink:href="zookeys-511-001-g005.jpg" position="float" orientation="portrait" xlink:type="simple" id="oo_46217.jpg"/></fig><fig id="F6" position="float" orientation="portrait"><label>Figure 6.</label><caption><p>Indentations seen on the top of the calyx of <italic><tp:taxon-name><tp:taxon-name-part taxon-name-part-type="genus">Nanipora</tp:taxon-name-part> <tp:taxon-name-part taxon-name-part-type="species">kamurai</tp:taxon-name-part></tp:taxon-name></italic>. Scale bar: 0.1 mm.</p></caption><graphic xmlns:xlink="http://www.w3.org/1999/xlink" xlink:href="zookeys-511-001-g006.jpg" position="float" orientation="portrait" xlink:type="simple" id="oo_46218.jpg"/></fig><fig id="F7" position="float" orientation="portrait"><label>Figure 7.</label><caption><p>Calyx of <italic><tp:taxon-name><tp:taxon-name-part taxon-name-part-type="genus">Nanipora</tp:taxon-name-part> <tp:taxon-name-part taxon-name-part-type="species">kamurai</tp:taxon-name-part></tp:taxon-name></italic> seen from above. Cavities extend in a longitudinal direction down through the calyx are shown. Scale bar: 0.2 mm.</p></caption><graphic xmlns:xlink="http://www.w3.org/1999/xlink" xlink:href="zookeys-511-001-g007.jpg" position="float" orientation="portrait" xlink:type="simple" id="oo_46219.jpg"/></fig><p>The whole skeleton has a reticulate pattern on the surface (Fig. <xref ref-type="fig" rid="F3">3</xref>, <xref ref-type="fig" rid="F4">4</xref>). This pattern is made by numerous tiny pores (up to 5 μm in diameter, Fig. <xref ref-type="fig" rid="F5">5</xref>); darker parts with pores, and lighter parts without pores. The surface calcium carbonate of the darker portions is very thin like a sheet, compared to the part without pores (Fig. <xref ref-type="fig" rid="F8">8</xref>). Growing edges of colonies and tops of calyces tend to lack such calcium-carbonate sheets and therefore the surface of these regions has holes (up to 200 μm, Fig. <xref ref-type="fig" rid="F9">9A–D</xref>). In the cross sections of the coenenchymal skeleton, cavities 0.1–0.2 mm in diameter are observed (Fig. <xref ref-type="fig" rid="F10">10</xref>). <!--PageBreak-->These cavities house solenia, connecting the gastric cavities of polyps and composing solenial network (Fig. <xref ref-type="fig" rid="F11">11</xref>, <xref ref-type="fig" rid="F3">3</xref>-dimensional CT images of soft tissue). Lacks sclerites. Azooxanthellate.</p><fig id="F8" position="float" orientation="portrait"><label>Figure 8.</label><caption><p>Surface calcium carbonate of the darker portions. Beneath, large holes (up to 200 μm) are shown. Scale bar: 0.02 mm.</p></caption><graphic xmlns:xlink="http://www.w3.org/1999/xlink" xlink:href="zookeys-511-001-g008.jpg" position="float" orientation="portrait" xlink:type="simple" id="oo_46220.jpg"/></fig><fig id="F9" position="float" orientation="portrait"><label>Figure 9.</label><caption><p><bold>A–C</bold> Different surface calcium carbonate coverage of three calyces (<bold>A&gt;B&gt;C</bold>) <bold>D</bold> Skeleton of younger and marginal part of the colony, partly lacks surface cover. Scale bar: 0.2 mm (<bold>A</bold>), 0.5 mm (<bold>B</bold>).</p></caption><graphic xmlns:xlink="http://www.w3.org/1999/xlink" xlink:href="zookeys-511-001-g009.jpg" position="float" orientation="portrait" xlink:type="simple" id="oo_46221.jpg"/></fig><fig id="F10" position="float" orientation="portrait"><label>Figure 10.</label><caption><p>Cavities seen in cross sectioned coenenchymal skeleton. Scale bar: 0.1 mm.</p></caption><graphic xmlns:xlink="http://www.w3.org/1999/xlink" xlink:href="zookeys-511-001-g010.jpg" position="float" orientation="portrait" xlink:type="simple" id="oo_46222.jpg"/></fig><fig id="F11" position="float" orientation="portrait"><label>Figure 11.</label><caption><p>3D CT image of soft tissue. Solenial tubes forming network are shown. Scale bar: 0.5 mm.</p></caption><graphic xmlns:xlink="http://www.w3.org/1999/xlink" xlink:href="zookeys-511-001-g011.jpg" position="float" orientation="portrait" xlink:type="simple" id="oo_46223.jpg"/></fig><!--PageBreak--><!--PageBreak--><p><bold>Colour.</bold> Living colony is pale brown or ivory (Fig. <xref ref-type="fig" rid="F1">1A and B</xref>). Whole polyps are pale brown, but shrunken tentacles appear dark brown (Fig. <xref ref-type="fig" rid="F1">1B</xref>). Skeleton is colourless.</p></tp:treatment-sec><tp:treatment-sec sec-type="Etymology"><title>Etymology.</title><p>Named after Hidefumi Kamura, a great jazz pianist who has continued playing classic style be-bop jazz from when Okinawa was under the rule of U.S. forces, and who can now be considered as a ‘relict’ classical be-bop jazz musician.</p></tp:treatment-sec><tp:treatment-sec sec-type="Habitat"><title>Habitat.</title><p><italic><tp:taxon-name><tp:taxon-name-part taxon-name-part-type="genus">Nanipora</tp:taxon-name-part> <tp:taxon-name-part taxon-name-part-type="species">kamurai</tp:taxon-name-part></tp:taxon-name></italic> colonies are found on the bottoms (=downward facing sides) of carbonate stones on a sandy shallow beach at 1–1.5 m depths with very clear water. For now known only from Ama Beach, Zamami Island, Okinawa, Japan.</p></tp:treatment-sec><tp:treatment-sec sec-type="Comparison with other species"><title>Comparison with other species.</title><p>General morphology of <italic><tp:taxon-name><tp:taxon-name-part taxon-name-part-type="genus">Nanipora</tp:taxon-name-part> <tp:taxon-name-part taxon-name-part-type="species">kamurai</tp:taxon-name-part></tp:taxon-name></italic> is quite similar to <italic><tp:taxon-name><tp:taxon-name-part taxon-name-part-type="genus">Epiphaxum</tp:taxon-name-part></tp:taxon-name></italic> Lonsdale, 1850. Unlike <italic><tp:taxon-name><tp:taxon-name-part taxon-name-part-type="genus">Epiphaxum</tp:taxon-name-part></tp:taxon-name></italic> species, presence of sclerites not observed by any means in any portion of specimen in this study. Secondary daughter calyces, such as seen in <italic><tp:taxon-name><tp:taxon-name-part taxon-name-part-type="genus">Primnoa</tp:taxon-name-part> <tp:taxon-name-part taxon-name-part-type="species">gracilis</tp:taxon-name-part></tp:taxon-name></italic> Nielsen, 1925 (=<italic><tp:taxon-name><tp:taxon-name-part taxon-name-part-type="genus">Epiphaxum</tp:taxon-name-part> <tp:taxon-name-part taxon-name-part-type="species">auloporoides</tp:taxon-name-part></tp:taxon-name></italic>) and Verrill’s original drawing of <italic><tp:taxon-name><tp:taxon-name-part taxon-name-part-type="genus">Lithotelesto</tp:taxon-name-part> <tp:taxon-name-part taxon-name-part-type="species">micropora</tp:taxon-name-part></tp:taxon-name></italic> Bayer &amp; Muzik, <!--PageBreak--><!--PageBreak--><!--PageBreak--><!--PageBreak--><!--PageBreak-->1977 (=<italic><tp:taxon-name><tp:taxon-name-part taxon-name-part-type="genus">Epiphaxum</tp:taxon-name-part> <tp:taxon-name-part taxon-name-part-type="species">micropora</tp:taxon-name-part></tp:taxon-name></italic>), are not observed. Pores perforating calicular walls of <italic><tp:taxon-name><tp:taxon-name-part taxon-name-part-type="genus">Nanipora</tp:taxon-name-part> <tp:taxon-name-part taxon-name-part-type="species">kamurai</tp:taxon-name-part></tp:taxon-name></italic> are distributed irregularly, not aligned in a line or in a row as seen in <italic><tp:taxon-name><tp:taxon-name-part taxon-name-part-type="genus">Epiphaxum</tp:taxon-name-part></tp:taxon-name></italic> species (<xref ref-type="bibr" rid="B5">Bayer and Muzik 1977</xref>; <xref ref-type="bibr" rid="B4">Bayer 1992</xref>; <xref ref-type="bibr" rid="B16">Lozouet and Molodtsova 2008</xref>). Neither an octagonal outline in the cross sections of calyces, such as seen in <italic><tp:taxon-name><tp:taxon-name-part taxon-name-part-type="genus">Epiphaxum</tp:taxon-name-part> <tp:taxon-name-part taxon-name-part-type="species">breve</tp:taxon-name-part></tp:taxon-name></italic> Bayer, 1992, nor sclerosepta as seen in <italic><tp:taxon-name><tp:taxon-name-part taxon-name-part-type="genus">Epiphaxum</tp:taxon-name-part> <tp:taxon-name-part taxon-name-part-type="species">septifer</tp:taxon-name-part></tp:taxon-name></italic>, are observed.</p></tp:treatment-sec><tp:treatment-sec sec-type="Skeleton"><title>Skeleton.</title><p>Examination of SEM images clearly showed the rigid skeleton of this species was not formed by fused sclerites as in <italic><tp:taxon-name><tp:taxon-name-part taxon-name-part-type="genus">Tubipora</tp:taxon-name-part></tp:taxon-name></italic>, but made of unitary calcium carbonate as in <italic><tp:taxon-name><tp:taxon-name-part taxon-name-part-type="genus">Heliopora</tp:taxon-name-part></tp:taxon-name></italic>. X-ray diffraction analyses revealed this skeleton was composed of 96% aragonite and 4% low-Mg calcite. Inclusion of traces of calcite may be contamination from calcareous algae attached to the surface of the colony. The skeleton of blue coral <italic><tp:taxon-name><tp:taxon-name-part taxon-name-part-type="genus">Heliopora</tp:taxon-name-part> <tp:taxon-name-part taxon-name-part-type="species">coerulea</tp:taxon-name-part></tp:taxon-name></italic>, analyzed for comparison, was 100% aragonite.</p></tp:treatment-sec><tp:treatment-sec sec-type="Molecular phylogeny"><title>Molecular phylogeny.</title><p>The four specimens of <italic><tp:taxon-name><tp:taxon-name-part taxon-name-part-type="genus">Nanipora</tp:taxon-name-part> <tp:taxon-name-part taxon-name-part-type="species">kamurai</tp:taxon-name-part></tp:taxon-name></italic> in this study had completely identical mtMutS, COI and ITS1-5.8s-ITS2-28S sequences. In the ML trees for mtMutS (Fig. <xref ref-type="fig" rid="F12">12</xref>) and COI (not shown) alignments, the sequences of <italic><tp:taxon-name><tp:taxon-name-part taxon-name-part-type="genus">Nanipora</tp:taxon-name-part> <tp:taxon-name-part taxon-name-part-type="species">kamurai</tp:taxon-name-part></tp:taxon-name></italic> in this study and <italic><tp:taxon-name><tp:taxon-name-part taxon-name-part-type="genus">Heliopora</tp:taxon-name-part> <tp:taxon-name-part taxon-name-part-type="species">coerulea</tp:taxon-name-part></tp:taxon-name></italic> formed a strongly supported clade (ML=99% for mtMutS; ML=90% for COI) to the exclusion of all other octocoral sequences, and sequences of the new specimens formed a subclade clearly different from <italic><tp:taxon-name><tp:taxon-name-part taxon-name-part-type="genus">Heliopora</tp:taxon-name-part></tp:taxon-name></italic> (ML=100% in mtMutS, ML=100% in COI). p-distances between <italic><tp:taxon-name><tp:taxon-name-part taxon-name-part-type="genus">Nanipora</tp:taxon-name-part> <tp:taxon-name-part taxon-name-part-type="species">kamurai</tp:taxon-name-part></tp:taxon-name></italic> and <italic><tp:taxon-name><tp:taxon-name-part taxon-name-part-type="genus">Heliopora</tp:taxon-name-part> <tp:taxon-name-part taxon-name-part-type="species">coerulea</tp:taxon-name-part></tp:taxon-name></italic> were 0.053 (mtMutS) and 0.034 (COI), while distances between <italic><tp:taxon-name><tp:taxon-name-part taxon-name-part-type="genus">Nanipora</tp:taxon-name-part> <tp:taxon-name-part taxon-name-part-type="species">kamurai</tp:taxon-name-part></tp:taxon-name></italic> and other soft corals included in phylogenetic analyses were at least &gt;0.061 (mtMutS) and &gt;0.042 (COI). ITS1-5.8s-ITS2-28S sequences of the unknown octocoral and <italic><tp:taxon-name><tp:taxon-name-part taxon-name-part-type="genus">Heliopora</tp:taxon-name-part> <tp:taxon-name-part taxon-name-part-type="species">coerulea</tp:taxon-name-part></tp:taxon-name></italic> could be aligned together, but they could not be accurately aligned with any <!--PageBreak-->other known octocoral ITS1-5.8s-ITS2-28S sequences due to sequence divergence. The nuclear ITS1-5.8s-ITS2-28S region sequence of <italic><tp:taxon-name><tp:taxon-name-part taxon-name-part-type="genus">Nanipora</tp:taxon-name-part> <tp:taxon-name-part taxon-name-part-type="species">kamurai</tp:taxon-name-part></tp:taxon-name></italic> had 94 nucleotide differences from <italic><tp:taxon-name><tp:taxon-name-part taxon-name-part-type="genus">Heliopora</tp:taxon-name-part> <tp:taxon-name-part taxon-name-part-type="species">coerulea</tp:taxon-name-part></tp:taxon-name></italic> sequences over 697 nucleotides (=13.5% variation).</p><fig id="F12" position="float" orientation="portrait"><label>Figure 12.</label><caption><p>Maximum likelihood tree for mtMutS sequences. Values at branches represent ML and NJ bootstrap probabilities, respectively (&gt;50%). Bold lines represent branches with very high support in Bayesian analyses (&gt;0.95). Sequences without accession numbers were newly obtained in this study.</p></caption><graphic xmlns:xlink="http://www.w3.org/1999/xlink" xlink:href="zookeys-511-001-g012.jpg" position="float" orientation="portrait" xlink:type="simple" id="oo_46224.jpg"/></fig><!--PageBreak--></tp:treatment-sec><tp:treatment-sec sec-type="Remarks"><title>Remarks.</title><p>The distribution of <italic><tp:taxon-name><tp:taxon-name-part taxon-name-part-type="genus">Nanipora</tp:taxon-name-part></tp:taxon-name></italic> gen. n. is currently known from only one site in Okinawa. Although the lack of reports may result from their tiny size and cryptic habitat, considering the sporadic distribution and extraordinary rarity of related <italic><tp:taxon-name><tp:taxon-name-part taxon-name-part-type="genus">Epiphaxum</tp:taxon-name-part></tp:taxon-name></italic> spp., <italic><tp:taxon-name><tp:taxon-name-part taxon-name-part-type="genus">Nanipora</tp:taxon-name-part> <tp:taxon-name-part taxon-name-part-type="species">kamurai</tp:taxon-name-part></tp:taxon-name></italic> may also be a relict species surviving with a very limited distribution. This species is one of the few exceptional species with an aragonite calcium-carbonate skeleton among <tp:taxon-name><tp:taxon-name-part taxon-name-part-type="subclass">Octocorallia</tp:taxon-name-part></tp:taxon-name>.</p></tp:treatment-sec><tp:treatment-sec sec-type="Common Japanese name"><title>Common Japanese name.</title><p>Zamami-ishi-hanagoke.</p></tp:treatment-sec><tp:treatment-sec><!--Section generated to contain objects referenced in tp:taxon-treatment.--><fig id="F1" position="float" orientation="portrait"><label>Figure 1.</label><caption><p>Living colony of <italic><tp:taxon-name><tp:taxon-name-part taxon-name-part-type="genus">Nanipora</tp:taxon-name-part> <tp:taxon-name-part taxon-name-part-type="species">kamurai</tp:taxon-name-part></tp:taxon-name></italic> attached to the bottoms (=downward facing side) of calcium-carbonate stone at Ama Beach, Zamami Island, Okinawa, Japan, 16 July 2012. Scale bar: approximately 5 mm.</p></caption><graphic xmlns:xlink="http://www.w3.org/1999/xlink" xlink:href="zookeys-511-001-g001.jpg" position="float" orientation="portrait" xlink:type="simple" id="oo_46213.jpg"/></fig></tp:treatment-sec><ref-list><ref id="B5"><mixed-citation xmlns:xlink="http://www.w3.org/1999/xlink" xlink:type="simple"><person-group><name name-style="western"><surname>Bayer</surname><given-names>FM</given-names></name><name name-style="western"><surname>Muzik</surname><given-names>KM</given-names></name></person-group> (<year>1977</year>) <article-title>An Atlantic Helioporan coral (<tp:taxon-name><tp:taxon-name-part taxon-name-part-type="phylum">Coelenterata</tp:taxon-name-part></tp:taxon-name>; <tp:taxon-name><tp:taxon-name-part taxon-name-part-type="subclass">Octocorallia</tp:taxon-name-part></tp:taxon-name>).</article-title> <source>Proceedings of the Biological Society of Washington</source> <volume>90</volume>: <fpage>975</fpage>–<lpage>984</lpage>. </mixed-citation></ref><ref id="B4"><mixed-citation xmlns:xlink="http://www.w3.org/1999/xlink" xlink:type="simple"><person-group><name name-style="western"><surname>Bayer</surname><given-names>FM</given-names></name></person-group> (<year>1992</year>) <article-title>The Heliopracean octocoral <italic><tp:taxon-name><tp:taxon-name-part taxon-name-part-type="genus">Epiphaxum</tp:taxon-name-part></tp:taxon-name></italic>, recent and fossil. A monographic iconography.</article-title> <source>Studies in Tropical Occeanography Miami</source> <volume>15</volume>: <fpage>1</fpage>–<lpage>76</lpage>. </mixed-citation></ref><ref id="B16"><mixed-citation xmlns:xlink="http://www.w3.org/1999/xlink" xlink:type="simple"><person-group><name name-style="western"><surname>Lozeuet</surname><given-names>P</given-names></name><name name-style="western"><surname>Molodtsova</surname><given-names>T</given-names></name></person-group> (<year>2008</year>) <article-title>Filling a gap: The first occurrence of <italic><tp:taxon-name><tp:taxon-name-part taxon-name-part-type="genus">Epiphaxum</tp:taxon-name-part></tp:taxon-name></italic> (<tp:taxon-name><tp:taxon-name-part taxon-name-part-type="phylum">Cnidaria</tp:taxon-name-part></tp:taxon-name>: <tp:taxon-name><tp:taxon-name-part taxon-name-part-type="order">Helioporacea</tp:taxon-name-part></tp:taxon-name>: <tp:taxon-name><tp:taxon-name-part taxon-name-part-type="family">Lithotelestidae</tp:taxon-name-part></tp:taxon-name>) in the Eocene, Oligocene and Miocene.</article-title> <source>Paleontology</source> <volume>51</volume>: <fpage>241</fpage>–<lpage>250</lpage>. doi: <ext-link ext-link-type="doi" xlink:href="10.1111/j.1475-4983.2007.00744.x" xlink:type="simple">10.1111/j.1475-4983.2007.00744.x</ext-link> </mixed-citation></ref></ref-list></tp:taxon-treatment>
