# Supplementary material for: A new genus and species of octocoral with aragonite calcium-carbonate skeleton (Octocorallia, Helioporacea) from Okinawa, Japan
Source: Zookeys. 2015 Jul 2;(511):1–23. doi: 10.3897/zookeys.511.9432 (PMC4523743; doi:10.3897/zookeys.511.9432)
Supplement: Supplementary material 1 — Supplemental Table 1 [file zookeys-511-001-s001.xlsx]

## Sheet: Sheet2
	Supplementary Table 1. List of Nanipora kamurai sp. n. specimens examined in this study. Collection information and GenBank accession numbers for corresponding sequences are shown.
	Species name	Specimen Catalog #	Locality	Latitude and longitude	Depth	Collector(s)	Sampling date	GenBank #			GenSeq Nomenclature
								ITS rDNA	msh1	COI
	Nanipora kamurai	NSMT-Co1562 (holotype) (oroginal number: MISE-MY-120716A)	Ama Beach, Zamami, Kerama Islands, Okinawa, Japan	26°13.31’N; 127°17.28’E	1m	Y. Miyazaki	Jul. 16, 2012	KP195282	KP195280	KP195281	genseq-1 ITS, msh1, COI
	Nanipora kamurai	RMNH 41731 (paratype1) (oroginal number: MISE-MY-120716C)	Ama Beach, Zamami, Kerama Islands, Okinawa, Japan	26°13.31’N; 127°17.28’E	1m	Y. Miyazaki	Jul. 16, 2012
	Nanipora kamurai	USNM 1231377 (paratype2) (original number: MISE-MY-120716B)	Ama Beach, Zamami, Kerama Islands, Okinawa, Japan	26°13.31’N; 127°17.28’E	1m	Y. Miyazaki	Jul. 16, 2012
	Nanipora kamurai	MISE-MY-120715	Ama Beach, Zamami, Kerama Islands, Okinawa, Japan	26°13.31’N; 127°17.28’E	1m	Y. Miyazaki	Jul. 15, 2012
