# Supplementary material for: A new genus and species of octocoral with aragonite calcium-carbonate skeleton (Octocorallia, Helioporacea) from Okinawa, Japan
Source: Zookeys. 2015 Jul 2;(511):1–23. doi: 10.3897/zookeys.511.9432 (PMC4523743; doi:10.3897/zookeys.511.9432)
Supplement: Supplementary material 2 — Supplemental Table 2 [file zookeys-511-001-s002.xlsx]

## Sheet: Sheet1
	Species	Accession numbers	Source paper
mitochondrial COI
1	Chrysogorgia chryseis	GQ868308	McFadden et al (2011)
2	Heliopora coerulea	GQ342426	Parrin et al (unpub.)
3	Iridogorgia splendens	GQ868313	McFadden et al (2011)
4	Primnoa pacifica	FJ268638	France & Pante (unpub.)
5	Pseudochrysogorgia bellona	GQ868310	McFadden et al (2011)
6	Radicipes sp.	GQ868327	McFadden et al (2011)
7	Rhodaniridogorgia sp.	GQ868322	McFadden et al (2011)
8	Telestula cf. spiculicola	FJ264917	France & Thoma (unpub.)
mitochondrial msh1
9	Alaskagorgia aleutiana	KF856102	Thoma & France (unpub.)
10	Briareum sp.	KF915574	McFadden et al (in press)
11	Chelidonisis aurantiaca	KC788274	Quattrini et al (2013)
12	Chrysogorgia chryseis	JN227992	Pante et al (2012)
13	Clavularia inflata	KF915596	McFadden et al (in press)
14	Distichoptilum gracile	DQ302866	McFadden et al (2006)
15	Erythropodium caribaeorum	GQ342480	Pante et al (unpub.)
16	Gyrophyllum sp.	DQ302869	McFadden et al (2006)
17	Halipteris finmarchica	DQ302868	McFadden et al (2006)
18	Heliopora coerulea	KC521415	Kayal et al (2013)
19	Ideogorgia capensis	GQ342502	Parrin et al (unpub.)
20	Iridogorgia splendens	JN228005	France et al (2012)
21	Isidella sp.	DQ297425	McFadden et al (2006)
22	Kophobelemnon macrospinum	DQ302865	McFadden et al (2006)
23	Muriceides nigra	KF856066	Thoma & France (unpub.)
24	Narella dichotoma	DQ297428	McFadden et al (2006)
25	Paracorallium japonicum	AB595189	Uda et al (2011)
26	Paraminabea aldersladei	JX508792	Brockman & McFadden (2012)
27	Pennatula sp.	DQ302870	McFadden et al (2006)
28	Plexaura flexuosa	AY126411	Sánchez et al (2003)
29	Protoptilum sp.	DQ297431	McFadden et al (2006)
30	Pseudochrysogorgia bellona	GQ868332	McFadden et al (2011)
31	Pteroeides sp.	DQ302871	McFadden et al (2006)
32	Radicipes sp.	JN227915	Pante et al (2012)
33	Renilla muelleri	JX023273	Kayal et al (unpub.)
34	Sarcophyton glaucum	DQ280524	McFadden et al (2006)
35	Telesto sp.	DQ302802	McFadden et al (2006)
36	Umbellula sp.	DQ302867	McFadden et al (2006)
37	Xenia umbellata	KC864912	Haverkort-Yeh et al, 2013
Nuclear ITS2
38	Heliopora coerulea	AB441421	Fukami et al (2008)
