# Supplementary material for: A new genus and species of octocoral with aragonite calcium-carbonate skeleton (Octocorallia, Helioporacea) from Okinawa, Japan
Source: Zookeys. 2015 Jul 2;(511):1–23. doi: 10.3897/zookeys.511.9432 (PMC4523743; doi:10.3897/zookeys.511.9432)
Supplement: Supplementary material 3 — Supplemental Table 3 [file zookeys-511-001-s003.xlsx]

## Sheet: Sheet1
		1	2	3	4	5	6	7	8	9	10	11	12	13	14	15	16	17	18	19	20	21	22	23	24	25	26	27	28	29	30	31	32
1	Gyrophyllum sp.
2	Kophobelemnon macrospinum	0.0216822
3	Renilla muelleri	0.100632	0.111682
4	Distichoptilum gracile	0.045934	0.0526119	0.0777496
5	Pennatula sp.	0.050739	0.0524084	0.0846912	0.0280167
6	Protoptilum sp.	0.0376199	0.0441666	0.0845944	0.0295854	0.0343135
7	Umbellula sp.	0.0606286	0.0640242	0.124121	0.0761871	0.075919	0.0673686
8	Pteroeides sp.	0.0522918	0.057317	0.122372	0.0710579	0.0742653	0.0623236	0.0506815
9	Halipteris finmarchica	0.0603534	0.0670048	0.12534	0.0756174	0.0755521	0.0720602	0.0806811	0.0771546
10	Chelidonisis aurantiaca	0.043953	0.0538543	0.109311	0.0674431	0.0723774	0.063891	0.0790836	0.0756868	0.0736217
11	Pseudochrysogorgia bellona	0.0754335	0.082354	0.140339	0.0894532	0.0998974	0.092834	0.114166	0.101521	0.106601	0.0539612
12	Iridogorgia splendens	0.0737182	0.0806148	0.146175	0.098382	0.108972	0.101795	0.117863	0.11243	0.10841	0.0605658	0.0375124
13	Radicipes sp.	0.0636715	0.0704627	0.133071	0.079159	0.0878558	0.0842479	0.101699	0.0946134	0.0941803	0.0376199	0.0343135	0.037484
14	Chrysogorgia chryseis	0.0654125	0.0756868	0.13514	0.0827411	0.089539	0.086089	0.0999898	0.0964892	0.0995706	0.0425732	0.0392064	0.0358969	0.0200801
15	Isidella sp.	0.092834	0.0999898	0.155884	0.101895	0.116475	0.103508	0.121472	0.112328	0.113622	0.0674431	0.0757602	0.0808258	0.0539612	0.0606286
16	Narella dichotoma	0.0720602	0.0859259	0.148298	0.0948866	0.105425	0.0929178	0.110595	0.107043	0.103077	0.0556983	0.0640242	0.0605069	0.0490751	0.0441666	0.068941
17	120715	0.0739597	0.0739597	0.144868	0.0951973	0.102107	0.0914082	0.112764	0.0982845	0.101359	0.0610007	0.0708051	0.068941	0.0641731	0.0659686	0.0933987	0.081357
18	120716A	0.0739597	0.0739597	0.144868	0.0951973	0.102107	0.0914082	0.112764	0.0982845	0.101359	0.0610007	0.0708051	0.068941	0.0641731	0.0659686	0.0933987	0.081357	0
19	120716B	0.0739597	0.0739597	0.144868	0.0951973	0.102107	0.0914082	0.112764	0.0982845	0.101359	0.0610007	0.0708051	0.068941	0.0641731	0.0659686	0.0933987	0.081357	0	0
20	120716C	0.0739597	0.0739597	0.144868	0.0951973	0.102107	0.0914082	0.112764	0.0982845	0.101359	0.0610007	0.0708051	0.068941	0.0641731	0.0659686	0.0933987	0.081357	0	0	0
21	Heliopora coerulea	0.0809042	0.0774199	0.141289	0.102457	0.105757	0.094986	0.112764	0.101895	0.103323	0.0696068	0.0725322	0.0777496	0.0693278	0.07115	0.102457	0.090254	0.0525403	0.0525403	0.0525403	0.0525403
22	Paracorallium japonicum	0.0876865	0.0965835	0.154239	0.113137	0.12398	0.112884	0.125466	0.114382	0.115805	0.0624666	0.0914082	0.0931939	0.079322	0.0864642	0.107841	0.0953091	0.0990548	0.0990548	0.0990548	0.0990548	0.101144
23	Paraminabea aldersladei	0.0723774	0.0828308	0.14325	0.10088	0.107841	0.0970023	0.113008	0.0948866	0.101521	0.0557642	0.0879466	0.0879466	0.0794095	0.0795009	0.102457	0.0900293	0.0901396	0.0901396	0.0901396	0.0901396	0.09736	0.0489224
24	Ideogorgia capensis	0.0705878	0.0809867	0.133367	0.091712	0.102219	0.0950896	0.101895	0.109311	0.0980172	0.0492618	0.0724528	0.0690105	0.0590033	0.0607659	0.091712	0.0708051	0.0833392	0.0833392	0.0833392	0.0833392	0.088947	0.0867882	0.081357
25	Briareum sp.	0.089539	0.100292	0.154418	0.115135	0.127923	0.114867	0.121831	0.124121	0.123117	0.0728891	0.0968914	0.096682	0.0900293	0.0883507	0.118888	0.0916066	0.09736	0.09736	0.09736	0.09736	0.10839	0.113548	0.100754	0.0506815
26	Erythropodium caribaeorum	0.139009	0.142907	0.212216	0.169239	0.170646	0.164702	0.168381	0.160065	0.16104	0.121081	0.141289	0.13739	0.143428	0.139681	0.164702	0.147013	0.118605	0.118605	0.118605	0.118605	0.153571	0.147381	0.141642	0.120628	0.139336
27	Muriceides nigra	0.136625	0.154239	0.207002	0.164499	0.170026	0.160065	0.175597	0.155884	0.166896	0.120347	0.149943	0.152251	0.140637	0.138852	0.154065	0.144222	0.166747	0.166747	0.166747	0.166747	0.167177	0.156797	0.141119	0.13739	0.162271	0.205861
28	Sarcophyton glaucum	0.160837	0.156797	0.213379	0.173389	0.185292	0.172933	0.19095	0.182703	0.18016	0.145587	0.168179	0.158426	0.154601	0.152789	0.170435	0.164702	0.161252	0.161252	0.161252	0.161252	0.161685	0.173863	0.165342	0.165564	0.183173	0.205593	0.124266
29	Alaskagorgia aleutiana	0.120485	0.131914	0.182935	0.143798	0.145218	0.139506	0.162666	0.146836	0.145872	0.0993123	0.133845	0.133845	0.120926	0.119187	0.134013	0.124415	0.142402	0.142402	0.142402	0.142402	0.138457	0.138268	0.123313	0.125058	0.132247	0.188189	0.0671689	0.112121
30	Xenia umbellata	0.161042	0.177573	0.203668	0.184172	0.191963	0.177334	0.204211	0.18083	0.194272	0.150603	0.165564	0.179678	0.172016	0.166024	0.179926	0.173624	0.182832	0.182832	0.182832	0.182832	0.172261	0.17251	0.160316	0.16626	0.171776	0.209209	0.114999	0.138849	0.0943818
31	Plexaura flexuosa	0.116602	0.131754	0.166138	0.135783	0.141119	0.139336	0.160442	0.136917	0.13635	0.09736	0.131754	0.131754	0.122668	0.120926	0.139681	0.126167	0.140233	0.140233	0.140233	0.140233	0.14817	0.132247	0.113694	0.126806	0.149762	0.181544	0.0861767	0.115723	0.0475951	0.107137
32	Telesto sp.	0.159884	0.174141	0.207523	0.186931	0.19095	0.182252	0.204818	0.19214	0.178769	0.139506	0.174141	0.174567	0.172712	0.168801	0.166138	0.172286	0.179196	0.179196	0.179196	0.179196	0.175476	0.181063	0.151365	0.181544	0.200104	0.227705	0.172933	0.17154	0.125229	0.160316	0.117453
33	Clavularia inflata	0.133522	0.149179	0.180378	0.149369	0.152789	0.145041	0.160637	0.150441	0.163376	0.11761	0.147195	0.151171	0.135954	0.130317	0.147013	0.141463	0.145974	0.145974	0.145974	0.145974	0.156014	0.143428	0.128394	0.130486	0.149563	0.183415	0.137071	0.165564	0.112121	0.134543	0.108246	0.165342
