# Supplementary material for: A new genus and species of octocoral with aragonite calcium-carbonate skeleton (Octocorallia, Helioporacea) from Okinawa, Japan
Source: Zookeys. 2015 Jul 2;(511):1–23. doi: 10.3897/zookeys.511.9432 (PMC4523743; doi:10.3897/zookeys.511.9432)
Supplement: Supplementary material 4 — Supplemental Table 4 [file zookeys-511-001-s004.xlsx]

## Sheet: Sheet1
		1	2	3	4	5	6	7	8	9	10	11
1	120715
2	120716A	0
3	120716B	0	0
4	120716C	0	0	0
5	Heliopora coerulea	0.033614	0.033614	0.033614	0.033614
6	Rhodaniridogorgia sp.	0.0554673	0.0554673	0.0554673	0.0554673	0.0435866
7	Iridogorgia splendens	0.0554673	0.0554673	0.0554673	0.0554673	0.0435866	0
8	Pseudochrysogorgia bellona	0.0526203	0.0526203	0.0526203	0.0526203	0.0349991	0.0165427	0.0165427
9	Chrysogorgia chryseis	0.0451907	0.0451907	0.0451907	0.0451907	0.0364483	0.0193283	0.0193283	0.0165817
10	Radicipes sp.	0.0495891	0.0495891	0.0495891	0.0495891	0.0350297	0.0221319	0.0221319	0.0193787	0.0179432
11	Primnoa pacifica	0.0496844	0.0496844	0.0496844	0.0496844	0.03787	0.0277719	0.0277719	0.027815	0.0235536	0.0277719
12	Telestula cf. spiculicola	0.0423734	0.0423734	0.0423734	0.0423734	0.0393965	0.0363681	0.0363681	0.0364483	0.032113	0.0335284	0.0322013
